# Supplementary material for: Spectroscopic Methods in Evaluation of Antioxidant Potential, Enzyme Inhibition, Cytotoxicity, and Antimicrobial Activity of the Synthesized N3-Substituted Amidrazones
Source: Int J Mol Sci. 2026 Jan 12;27(2):746. doi: 10.3390/ijms27020746 (PMC12841134; doi:10.3390/ijms27020746)
Supplement: Supplementary file 1 [file ijms-27-00746-s001.zip]

Archive with 1 entries (1 files):
- ijms-4077052-supplementary.pdf
